# Supplementary material for: Study on the role and mechanism of magnesium-calcium-mineralized collagen composite scaffolds in the adjuvant treatment of cervical cancer
Source: Regen Biomater. 2025 Nov 12;12:rbaf110. doi: 10.1093/rb/rbaf110 (PMC12684717; doi:10.1093/rb/rbaf110)
Supplement: rbaf110_Supplementary_Data [file rbaf110_supplementary_data.zip]

Archive with 3 entries (3 files):
- rbaf110_Supplementary_Data.zip
- 21-Nov-2025_114648_rbaf110_Supplementary_Data.zip
- 17-Nov-2025_103338_rbaf110_Supplementary_Data.zip
